# Supplementary material for: Student self-reported communication skills, knowledge and confidence across standardised patient, virtual and traditional clinical learning environments
Source: BMC Med Educ. 2016 Feb 27;16:73. doi: 10.1186/s12909-016-0577-5 (PMC4769506; doi:10.1186/s12909-016-0577-5)
Supplement: Additional file 2: — Quantitative data. Includes all data used for statistical analysis. Demographic and prior experience variables have been removed from the data file to ensure the confidentiality of participants and clinical educators. (XLS 79 kb) [file 12909_2016_577_MOESM2_ESM.xls]

## Sheet: Sheet1
ID	Placement_SR	knowledge_1_T1	knowledge_2_T1	knowledge_3_T1	knowledge_4_T1	knowledge_5_T1	knowledge_6_T1	knowledge_7_T1	knowledge_8_T1	knowledge_9_T1	skills_1_T1	skills_2_T1	skills_3_T1	skills_4_T1	skills_5_T1	skills_6_T1	skills_7_T1	skills_8_T1	skills_9_T1	confidence_1_T1	confidence_2_T1	confidence_3_T1	confidence_4_T1	confidence_5_T1	confidence_6_T1	confidence_7_T1	confidence_8_T1	confidence_9_T1	JSE_1_T1	JSE_2_T1	JSE_3_T1	JSE_4_T1	JSE_5_T1	JSE_6_T1	JSE_7_T1	JSE_8_T1	JSE_9_T1	JSE_10_T1	JSE_11_T1	JSE_12_T1	JSE_13_T1	JSE_14_T1	JSE_15_T1	JSE_16_T1	JSE_17_T1	JSE_18_T1	JSE_19_T1	JSE_20_T1	knowledge_1_T2
1	Virtual learning (avatar)	4	3	5	5	6	5	3	6	5	5	6	5	6	7	4	5	5	5	6	6	6	4	6	3	3	4	4	7	7	5	5	5	4	6.50714	5	4	5	5	7	6	7	4	6	4	2	7	4	4
2	Simulation (actor)	6	6	6	6	6	4	4	6	6	7	7	7	7	7	7	7	7	7	5	5	5	5	5	4	4	5	5	7	7	5	7	4	6	7	7	7	7	7	7	7	7	7	7	7	6	6	7	7
3	Simulation (actor)	3	3	4	3	3	2	3	4	4	4	3	4	3	3	2	3	4	3	3	3	3	3	3	3	3	3	3	7	7	3	7	1	3	7	7	7	7	7	7	7	7	7	7	7	5	6	7	5
4	Simulation (actor)	4	6	6	6	5	3	3	6	5	5	5	5	4	4	4	4	5	5	6	6	5	4	5	3	3	5	5	4	6	4	6	5	4	7	7	4	5	5	7	6	7	6	7	5	4	5	6	5
5	Nursing Home (Resident)	7	7	7	5	7	7	7	7	7	7	7	7	5	7	7	7	7	7	7	7	5.23149	5	7	7	7	7	7	6	7	5	7	7	3	7	7	6	6	6	6.13157	7	7	7	7	3	3	7	7	7
6	Nursing Home (Resident)	6	6	6	5	5	4	6	6	6	6	6	6	6	6	5	6	6	6	6	6	6	5	6	5	6	6	6	7	7	5	7	6	2	7	7	6	7	7	7	7	7	6	7	6	5	6	7	6
7	Simulation (actor)	5	6	6	4	5	4	4	4	4	6	6	6	3	5	2	2	2	2	5	6	5.23805	5	5	3	4	3	5	5	5	5	5	5	6	6	5	6	6	6	5	6	7	5	7	6	2	5	7	6
8	Simulation (actor)	4	5	5	3	4	3	3	4	4	5	5	4	3	4	3	3	4	4	4	5	4	2	4	3	3	4	4	5	5	4	5	4	4	6	4	4	5	5	5	5	7	4	7	3	4	7	5	4
9	Nursing Home (Resident)	3	3	5	3	5	2	2	3	3	3	3	5	3	5	2	2	3	3	4	3	5	3	4	1	2	2	2	7	7	4	7	5	4	7	7	5	5	6	7	6	6	5	6	4	3	7	6	5
10	Simulation (actor)	5	5	6	3	4	3	5	5	4	5	5	5	2	4	4	4	4	4	4	4	4	1	2	2	2	2	2	7	7	5	6	4	4	7	7	5	6	6	7	6	6	6	6	4	6	4	6	6
11	Nursing Home (Resident)	5	5	6	4	4	5	5	5	4	5	4	6	4	3	3	3	4	5	3	3	5	3	3	2	2	3	4	7	6	3	5	3	6	7	6	6	6	6	7	6	7	6	7	5	3	7	6	4
12	Nursing Home (Resident)	6	7	7	4	5	5	4	4	4	7	7	7	5	5	6	4	4	4	6	6	6	6	6	6	6	3	4	7	7	6	7	5	5	7	6	6	7	7	1	7	7	5	6	4	2	5	7	7
13	Nursing Home (Resident)	4	3	5	2	5	2	2	2	3	7	6	7	2	6	3	2	2	4	7	6	7	2	6	3	2	2	4	7	7	2	6	5	3	7	7	7	6	7	6	7	7	6	6	3	4	7	7	5
14	Simulation (actor)	4	3	5	3	4	3	3	4	3	4	3	5	3	4	3	3	3	4	4	3	4	2	3	2	2	2	3	5	6	6	6	5	6	6	6	5	5	6	6	5	7	5	5	4	2	4	6	5
15	Virtual learning (avatar)	6	6	6	4	5	5	5	3	4	5	5	5	5	5	5	5	3	4	4	5	6	5	4	5	5	4	4	6	6	5	6	5	6	6	6	6	6	2	7	5	7	6	6	5	4	6	6	5
16	Nursing Home (Resident)	5	5	6	5	6	5	4	5	5	5	5	6	5	6	5	5	6	6	5	5	6	4	6	5	4	5	5	6	6	3	6	4	5	6	6	5	5	6	6	5	7	6	6	5	2	4	6	6
17	Virtual learning (avatar)	5	5	7	4	6	5	5	6	5	6	6	7	6	7	5	5	6	6	6	6	7	5	7	5	6	6	6	7	7	4	7	5	5	7	7	6	6	7	7	7	7	7	7	7	4	7	7	5
18	Virtual learning (avatar)	4	4	6	3	4.62016	5	5	6	5	4	4	6	3	6	5	5	5	5	5	4	7	3	6	6	6	5	5	7	7	4	6	3	3	7	7	6	6	7	6	6	7	7	6	4	4	6	7	3
19	Nursing Home (Resident)	5	5	6	4	5	5	5	4	4	6	6	6	4	5	5	5	4	4	6	6	6	4	5	5	6	5	5	6	7	5	7	6	6	7	6	5	6	7	5	6	7	6	7	5	5	6	7	6
20	Virtual learning (avatar)	5	6	5	4	5	4	4	3	4	5	5	4	4	5	4	4	4	5	5	5	4	4	5	4	4	4	5	6	6	6	7	4	5	7	6	6	6	5	7	6	6	6	7	5	4	6	6	5
21	Nursing Home (Resident)	5	5	6	2	5	5	5	5	5	6	6	6	1	5	4	6	5	5	6	6	6	2	5	4	5	5	5	6	7	3	7	4	3	7	6	6	7	7	6	2	7	7	7	3	2	7	7	6
22	Nursing Home (Resident)	5	5	6	6	6	4	4	5	5	6	5	6	5	6	4	4	5	5	6	5	7	5	6	3	3	4	4	7	6	3	6	4.71841	4	6	6	4	6	7	5	5	6	5	6	5	2	6	6	5
23	Nursing Home (Resident)	4	5	5	4	6	5	4	4	4	5	5	5	4	5	4	3	4	5	5	5	5	4	5	4	3	5	5	7	7	4	7	4	4	7	7	7	7	7	7	7	7	7	7	7	1	7	7	5
24	Simulation (actor)	4	4	6	4	5	6	3	4	4	4	4	6	4	4	5	3	4	4	4	4	4	4	4	4	3	4	4	4	5	3	4	5	4	6	5	3	4	6	5	5	6	4	4	2	4	5	5	4
25	Simulation (actor)	4	4	6	3	5	4	3	3	3	4	4	6	3	4	3	3	3	4	4	5	6	2	4	4	4	3	4	5	7	3	7	4	3	5	5	5	6	5	7	5	6	6	5	4	3	5	6	4
26	Nursing Home (Resident)	5	5	5	4	5	4	4	5	4	7	7	6	5	6	5	5	6	5	6	6	5	3	4	3	3	5	5	5	7	3	7	5	3	6	5	4	5	4	6	5	4	4	4	3	4	6	5	7
27	Nursing Home (Resident)	6	5	7	5	6	4	5	5	6	6	6	7	5	7	5	6	6	6	6	6	7	5	7	4	5	5	6	6	7	4	6	4	4	6	6	6	6	6	6	6	7	6	6	5	3	4	6	5
28	Virtual learning (avatar)	6	6	6	4	6	2	2	6	6	6	6	5	3	6	1	1	7	6	6	6	5	2	5	1	1	6	6	7	7	6	7	6	6	7	7	7	7	7	7	6	7	7	7	5	2	7	7	7
29	Virtual learning (avatar)	4	4	4	3	3	3	3	3	3	4	4	4	2	3	2	2	2	2	4	4	5	2	3	3	3	2	2	6	7	2	7	7	2	6	6	6	6	6	7	7	5	7	7	4	2	7	7	3
30	Nursing Home (Resident)	6	6	6	2	5	3	4	5	6	6	6	6	1	4	3	4	4	5	6	6	6	1	5	4	5	4	6	7	7	6	7	5	1	7	7	7	7	6	5	6	7	6	7	6	5	7	6	5
31	Simulation (actor)	3	4	5	4	5	3	3	5	4	5	4	4	4	6	3	3	6	5	5	5	5	4	5	3	4	5	5	7	7	4	5	5	6	7	5	5	7	7	6	5	7	6	5	5	2	2	7	5
32	Nursing Home (Resident)	5	5	7	4	5	6	4	4	5	5	6	6	3	5	5	5	5	6	5	5	6	3	5	4	4	5	5	6	7	5	5	5	5	7	6	5	5	6	6	5	7	6	6	5	4	6	6	6
33	Virtual learning (avatar)	3	4	5	4	4	3	3	3	3	4	5	6	4	4	5	4	5	4	4	4	4	3	4	4	4	4	4	7	7	3	7	5	3	7	7	7	7	7	7	7	7	7	7	7	1	4	7	5
34	Nursing Home (Resident)	4	3	6	2	3	3	3	2	3	5	5	6	4	4	6	4	4	6	5	5	6	4	5	4	4	4	5	7	6	3	5	6	3	7	7	4	6	7	6	7	7	7	7	5	4	7	7	6
35	Simulation (actor)	6	5	7	5	5	5	3	4	5	7	5	7	5	5	5	4	4	5	6	6	7	6	6	6	5	5	5	7	7	7	7	6	7	7	7	6	5	7	7	7	7	7	7	7	3	7	7	6
36	Virtual learning (avatar)	4	5	6	3	4	4	5	5	6	5	5	6	3	4	5	5	5	6	5	5	6	3	4	5	5	5	6	7	6	6	5	5	6	7	6	5	6	7	6	6	7	6	7	3	3	7	6	6
37	Nursing Home (Resident)	4	4	5	3	5	3	3	3	4	5	5	5	4	5	4	4	3	4	5	5	5	5	5	4	4	4	5	7	7	6	7	4	5	7	6	6	7	7	6	6	6	7	6	3	5	5	6	6
38	Virtual learning (avatar)	5	5	6	4	4	4	2	4	4	4	5	6	4	5	3	2	4	4	4	5	6	4	5	4	3	4	4	2	7	3	6	6	3	7	6	5	6	7	6	6	7	7	7	7	2	7	7	4
39	Virtual learning (avatar)	5	5	6	4	4	4	4	4	5	5	4	5	4	4	4	4	4	4	5	4	4	4	4	4	4	4	4	6	7	6	7	2	6	7	6	6	6	6	6	6	6	7	7	6	4	7	7	5
40	Nursing Home (Resident)	3	4	6	2	4	3	3	2	2	3	3	6	2	4	3	3	2	2	3	3	6	2	3	3	3	2	2	7	7	7	7	4	6	1	6	3	5	6	6	5	7	4	5	3	4	6	5	3
41	Virtual learning (avatar)	3	4	5	2	4	3	4	3	2	4	4	5	3	5	3	4	4	4	4	4	5	2	5	2	2	3	3	6	7	4	7	3	4	7	6	6	6	7	7	5	7	7	6	4	4	7	7	4
42	Virtual learning (avatar)	3	3	6	2	4	2	3	2	2	6	4	6	3	5	2	5	3	3	7	5	7	3	5	1	3	2	2	7	6	2	7	4	2	7	7	5	6	7	6	7	7	6	7	6	3	4	6	5
43	Simulation (actor)	2	2	2	2	2	1	1	2	2	3	3	3	3	3	2	2	4	3	3	2	2	3	2	3	3	3	3	7	7	4	1	6	4	7	7	4	7	4	7	4	7	7	7	3	2	4	7	4
44	Simulation (actor)	2	2	3	2	4	3	2	2	2	2	3	3	2	3	3	2	2	2	2	3	3	2	3	3	2	2	2	6	7	5	7	4	4	7	6	6	7	6	6	6	7	5	6	4	2	7	6	3
45	Nursing Home (Resident)	5	4	6	2	6	4	3	2	2	3	2	4	1	3	1	1	2	1	2	2	4	1	4	1	1	2	1	7	7	6	7	6	6	7	7	7	7	7	7	7	7	7	7	6	3	7	7	5
46	Virtual learning (avatar)	4	5	5	4	5	3	3	4	4	4	4	4	3	4	3	3	4	4	4	4	4	3	4	3	3	4	4	6	6	5	7	5	4	7	6	7	6	7	6	6	7	6	6	5	3	7	7	4
47	Virtual learning (avatar)	3	2	5	2	4	2	2	3	3	4	4	5	2	4	3	2	2	3	3	3	5	2	3	2	2	2	3	6	6	4	6	4	4	2	6	6	5	7	7	6	6	4	6	5	3	6	5	4
48	Simulation (actor)	5	4	7	1	2	1	1	1	1	4	4	4	2	2	2	2	2	2	4	4	4	2	2	2	2	2	2	7	7	6	7	4	2	7	6	7	7	4	7	7	7	4	7	5	7	7	7	7
49	Virtual learning (avatar)	4	4	4	3	3	2	3	3	2	3	4	4	3	3	2	3	3	2	3	4	4	3	3	2	3	3	2	7	7	4	6	2	6	7	5	3	5	7	5	6	7	6	7	4	3.3144	6	7	5
50	Virtual learning (avatar)	5	5	5	4	4	4	4	4	4	5	5	5	5	5	5	5	5	5	5	5	5	4	5	4	4	4	4	6	7	6	7	4	6	6	6	6	5	5	6	7	6	6	7	6	3	6	6	5
51	Simulation (actor)	4	4	4	3	4	4	3	3	4	4	4	4	3	4	4	3	3	4	4	4	4	4	4	4	3	4	4	4	5	6	3	4	5	6	5	5	4	5	5	5	5	4	4	5	4	4	5	5
52	Simulation (actor)	4	3	5	3	3	3	2	2	2	4	4	4	3	4	3	4	3	3	4	4	2	3	3	3	3	3	3	5	6	4	5	5	3	6	6	5	6	6	6	4	6	6	5	5	4	7	6	4
53	Simulation (actor)	4	4	3	4	5	4	3	5	4	4	4	3	4	5	3	3	5	5	4	4	4	4	4	4	4	4	4	4	5	3	5	4	3	4	4	5	4	4	4	4	4	4	4	4	4	5	4	4
54	Simulation (actor)	4	5	5	3	5	4	3	5	4	4	5	6	3	5	5	3	5	5	4	5	6	3	5	5	3	4	4	6	7	5	7	7	3	7	6	7	7	7	6	6	7	7	7	6	4	5	7	5
55	Nursing Home (Resident)	6	6	6	3	5	5	5	5	5	6	6	6	3	4.74137	6	6	6	6	6	6	6	3	6	6	6	6	6	7	7	5	7	6	6	7	7	7	7	7	7	7	7	7	7	7	6	7	7	6
56	Virtual learning (avatar)	6	6	6	4	4	4	5	4	4	6	6	6	3	5	5	5	3	3	5	5	5	3	4	5	5	4	4	7	7	5	7	6	6	7	7	7	7	7	7	7	7	6	7	2	1	5	7	5
57	Simulation (actor)	3	3	4	3	4	3	4	4	3	4	4	4	3	4	3	4	4	4	4	4	4	4	4	4	4	4	4	6	6	1	7	4	2	6	6	4	6	6	7	6	6	5	6	4	2	7	5	6
58	Simulation (actor)	5	5	7	1	2	1	2	1	3	6	6	7	1	3	1	2	2	3	6	6	7	1	2	1	1	1	2	7	7	5	7	5	5	7	7	7	7	7	1	7	7	7	7	7	3	7	7	5
59	Simulation (actor)	5	6	6	4	5	3	4	5	5	6	6	6	5	6	4	5	5	6	5	6	6	4	5	3	4	4	5	5	6	6	7	3	6	7	6	7	7	7	6	7	7	5	7	4	2	7	7	5
60	Simulation (actor)	6	6	7	5	5	4	6	7	7	6	6	7	5	5	6	6	7	7	7	5	7	6	5	5	5	7	7	7	7	5	6	7	5	7	7	6	6	6	7	7	7	6	6	7	2	6	6	6
61	Virtual learning (avatar)	5	5	6	3	5	3	3	3	3	5	5	6	3	4	3	3	3	4	6	5	6	4	5	3	3	3	5	7	7	3	7	6	6	7	7	7	6	7	7	7	7	6	7	6	3	3	6	5
62	Nursing Home (Resident)	7	5	7	6	7	6	7	6	7	7	6	6	5	7	6	5	7	7	7	7	7	7	7	5	5	6	6	7	7	6	7	6	6	7	7	5	7	5	7	7	7	2	7	2	3	7	7	5
[truncated: 69 more columns]
